# Supplementary material for: Hyperelastic Membrane Actuators: Analysis of Toroidal and Helical Multifunctional Configurations
Source: Cyborg Bionic Syst. 2022 Feb 2;2022:9786864. doi: 10.34133/2022/9786864 (PMC9494722; doi:10.34133/2022/9786864)
Supplement: Supplementary Materials — S1: effect of the exoskeleton's unconstrained area geometry on expansion and stress in the membrane. S2: contact analysis. S3: intraluminal deformation. S4: comparison to braided pure-extension actuators to provide a preliminary comparison between the actuators presented in this work in terms of extension and strength. Further details on the design and operating principle of the BAs can be found in [37]. [file 9786864.f1.zip]

Archive with 2 entries (2 files):
- M2H_HBMAs__Supporting Information_Clean Version.pdf
- Perez-Guagnelli, Jones and D. Damian. 2021.mp4
